# Supplementary material for: Annotating the pangenome reveals the diversity in the genetic basis for metabolic enzymes
Source: Sci Adv. 2026 Jul 1;12(27):eaeb3363. doi: 10.1126/sciadv.aeb3363 (PMC13322260; doi:10.1126/sciadv.aeb3363)
Supplement: Supplementary file 2 — Data S1 to S3 [file sciadv.aeb3363_data_s1_to_s3.zip]

Archive with 3 entries (3 files):
- sciadv.aeb3363_data_s1.zip
- sciadv.aeb3363_data_s2.zip
- sciadv.aeb3363_data_s3.xlsx
