# Supplementary material for: Annotating the pangenome reveals the diversity in the genetic basis for metabolic enzymes
Source: Sci Adv. 2026 Jul 1;12(27):eaeb3363. doi: 10.1126/sciadv.aeb3363 (PMC13322260; doi:10.1126/sciadv.aeb3363)
Supplement: Supplementary file 2 — Data S1 to S3 [file sciadv.aeb3363_data_s1_to_s3.zip › sciadv.aeb3363_data_s3.xlsx]

## Sheet: Sheet1
Model	Organism	Metabolites	Reactions	Genes
e_coli_core	Escherichia coli str. K-12 substr. MG1655	72	95	137
iAF1260	Escherichia coli str. K-12 substr. MG1655	1668	2382	1261
iAF1260b	Escherichia coli str. K-12 substr. MG1655	1668	2388	1261
iAPECO1_1312	Escherichia coli APEC O1	1942	2735	1313
iB21_1397	Escherichia coli BL21(DE3)	1943	2741	1337
iBWG_1329	Escherichia coli BW2952	1949	2741	1329
ic_1306	Escherichia coli CFT073	1936	2726	1307
iE2348C_1286	Escherichia coli O127:H6 str. E2348/69	1919	2703	1287
iEC042_1314	Escherichia coli 042	1926	2714	1314
iEC1344_C	Escherichia coli C	1934	2726	1344
iEC1349_Crooks	Escherichia coli ATCC 8739	1946	2756	1349
iEC1356_Bl21DE3	Escherichia coli BL21(DE3)	1918	2740	1356
iEC1364_W	Escherichia coli W	1927	2764	1364
iEC1368_DH5a	Escherichia coli DH5α	1951	2779	1368
iEC1372_W3110	Escherichia coli str. K-12 substr. W3110	1918	2758	1372
iEC55989_1330	Escherichia coli 55989	1953	2756	1330
iECABU_c1320	Escherichia coli ABU 83972	1942	2731	1320
iECB_1328	Escherichia coli B str. REL606	1951	2748	1329
iECBD_1354	Escherichia coli BL21-Gold(DE3)pLysS AG	1952	2748	1354
iECD_1391	Escherichia coli BL21(DE3)	1943	2741	1333
iECDH10B_1368	Escherichia coli str. K-12 substr. DH10B	1947	2742	1327
iEcDH1_1363	Escherichia coli DH1	1949	2750	1363
iECDH1ME8569_1439	Escherichia coli DH1	1950	2755	1439
iEcE24377_1341	Escherichia coli O139:H28 str. E24377A	1972	2763	1341
iECED1_1282	Escherichia coli ED1a	1929	2706	1279
iECH74115_1262	Escherichia coli O157:H7 str. EC4115	1918	2694	1262
iEcHS_1320	Escherichia coli HS	1963	2753	1321
iECIAI1_1343	Escherichia coli IAI1	1968	2765	1343
iECIAI39_1322	Escherichia coli IAI39	1953	2721	1321
iECNA114_1301	Escherichia coli NA114	1927	2718	1301
iECO103_1326	Escherichia coli O103:H2 str. 12009	1958	2758	1327
iECO111_1330	Escherichia coli O111:H- str. 11128	1959	2760	1328
iECO26_1355	Escherichia coli O26:H11 str. 11368	1965	2780	1355
iECOK1_1307	Escherichia coli IHE3034	1941	2729	1304
iEcolC_1368	Escherichia coli ATCC 8739	1969	2768	1368
iECP_1309	Escherichia coli 536	1941	2739	1309
iECs_1301	Escherichia coli O157:H7 str. Sakai	1923	2720	1301
iECS88_1305	Escherichia coli S88	1942	2729	1305
iECSE_1348	Escherichia coli SE11	1957	2768	1348
iECSF_1327	Escherichia coli SE15	1951	2742	1327
iEcSMS35_1347	Escherichia coli SMS-3-5	1947	2746	1347
iECSP_1301	Escherichia coli O157:H7 str. TW14359	1920	2712	1299
iECUMN_1333	Escherichia coli UMN026	1935	2740	1332
iECW_1372	Escherichia coli W	1973	2782	1372
iEKO11_1354	Escherichia coli KO11FL	1972	2778	1354
iETEC_1333	Escherichia coli ETEC H10407	1962	2756	1333
iG2583_1286	Escherichia coli O55:H7 str. CB9615	1919	2704	1283
iJO1366	Escherichia coli str. K-12 substr. MG1655	1805	2583	1367
iJR904	Escherichia coli str. K-12 substr. MG1655	761	1075	904
iLF82_1304	Escherichia coli LF82	1938	2726	1302
iML1515	Escherichia coli str. K-12 substr. MG1655	1877	2712	1516
iNRG857_1313	Escherichia coli O83:H1 str. NRG 857C	1943	2735	1311
iUMN146_1321	Escherichia coli UM146	1942	2735	1319
iUMNK88_1353	Escherichia coli UMNK88	1969	2777	1353
iUTI89_1310	Escherichia coli UTI89	1940	2725	1310
iWFL_1372	Escherichia coli W	1973	2782	1372
iY75_1357	Escherichia coli str. K-12 substr. W3110	1953	2759	1358
iZ_1308	Escherichia coli O157:H7 str. EDL933	1923	2721	1308
iPC815	Yersinia pestis CO92	1552	1961	815
iS_1188	Shigella flexneri 2a str. 2457T	1914	2619	1188
iSbBS512_1146	Shigella boydii CDC 3083-94	1910	2591	1147
iSBO_1134	Shigella boydii Sb227	1908	2591	1134
iSDY_1059	Shigella dysenteriae Sd197	1888	2539	1059
iSF_1195	Shigella flexneri 2a str. 301	1917	2630	1195
iSFV_1184	Shigella flexneri 5 str. 8401	1917	2621	1184
iSFxv_1172	Shigella flexneri 2002017	1918	2638	1169
iSSON_1240	Shigella sonnei Ss046	1936	2693	1240
iYS1720	Salmonella pan-reactome	2436	3357	1707
STM_v1_0	Salmonella enterica subsp. enterica serovar Typhimurium str. LT2	1802	2545	1271
iYL1228	Klebsiella pneumoniae subsp. pneumoniae MGH 78578	1658	2262	1229
